# Supplementary material for: Slc25a39 and Slc25a40 Expression in Mice with Bile Duct Ligation or Lipopolysaccharide Treatment
Source: Int J Mol Sci. 2022 Aug 2;23(15):8573. doi: 10.3390/ijms23158573 (PMC9369313; doi:10.3390/ijms23158573)
Supplement: Supplementary file 1 [file ijms-23-08573-s001.zip]

Archive with 1 entries (1 files):
- ijms-1809318-supplementary.pdf
